# Supplementary material for: AI-enabled pipeline for virus detection, validation, and SNP discovery from next-generation sequencing data
Source: Front Genet. 2024 Nov 11;15:1492752. doi: 10.3389/fgene.2024.1492752 (PMC11586335; doi:10.3389/fgene.2024.1492752)
Supplement: Supplementary file 1 [file Table1.XLSX]

## Sheet: Sheet1
Supplementary Table 1. Comprehensive BLAST analysis of contig Sequences via AI-Enhanced methodology across Viral Nucleotide, Viral Protein, and Viroid Databases
Query ID	Query Def	Subject Def	Percent Identity	Alignment Length	Mismatches	Gap Opens	Query Start	Query End	Subject Start	Subject End	E-value	Bit Score
Query_2179	k141_496 flag=1 multi=11.0000 len=2313	NC_001661.1 Citrus tristeza virus, complete genome	73.7132	1088	286	0	1046	2133	6037	4950	5.94102e-122	442.906
Query_2644	k141_506 flag=1 multi=9.0000 len=3820	NC_001661.1 Citrus tristeza virus, complete genome	88.1489	3814	452	3	7	3820	12044	15854	0	4717.04
Query_3213	k141_1532 flag=1 multi=8.0000 len=2002	NC_001661.1 Citrus tristeza virus, complete genome	77.8453	1810	401	6	194	1997	2431	4240	0	1119.69
Query_3264	k141_3876 flag=1 multi=11.0000 len=4394	NC_001661.1 Citrus tristeza virus, complete genome	79.0024	4110	863	23	304	4394	7567	11672	0	2877.03
Query_3638	k141_1340 flag=1 multi=10.0000 len=3180	NC_001661.1 Citrus tristeza virus, complete genome	92.049	3182	253	3	1	3180	19097	15917	0	4640.13
Query_2644	k141_506 flag=1 multi=9.0000 len=3820	NC_001661.1 Citrus tristeza virus, complete genome	88.1489	3814	452	3	7	3820	12044	15854	0	4717.04
Query_3213	k141_1532 flag=1 multi=8.0000 len=2002	NC_001661.1 Citrus tristeza virus, complete genome	77.8453	1810	401	6	194	1997	2431	4240	0	1119.69
Query_3264	k141_3876 flag=1 multi=11.0000 len=4394	NC_001661.1 Citrus tristeza virus, complete genome	79.0024	4110	863	23	304	4394	7567	11672	0	2877.03
Query_3638	k141_1340 flag=1 multi=10.0000 len=3180	NC_001661.1 Citrus tristeza virus, complete genome	92.049	3182	253	3	1	3180	19097	15917	0	4640.13
Query_2644	k141_506 flag=1 multi=9.0000 len=3820	NC_001661.1 Citrus tristeza virus, complete genome	88.1489	3814	452	3	7	3820	12044	15854	0	4717.04
Query_3213	k141_1532 flag=1 multi=8.0000 len=2002	NC_001661.1 Citrus tristeza virus, complete genome	77.8453	1810	401	6	194	1997	2431	4240	0	1119.69
Query_3264	k141_3876 flag=1 multi=11.0000 len=4394	NC_001661.1 Citrus tristeza virus, complete genome	79.0024	4110	863	23	304	4394	7567	11672	0	2877.03
Query_3638	k141_1340 flag=1 multi=10.0000 len=3180	NC_001661.1 Citrus tristeza virus, complete genome	92.049	3182	253	3	1	3180	19097	15917	0	4640.13
Query_2179	k141_496 flag=1 multi=11.0000 len=2313	NC_001661.1 Citrus tristeza virus, complete genome	73.7132	1088	286	0	1046	2133	6037	4950	5.94102e-122	442.906
Query_2644	k141_506 flag=1 multi=9.0000 len=3820	NC_001661.1 Citrus tristeza virus, complete genome	88.1489	3814	452	3	7	3820	12044	15854	0	4717.04
Query_3213	k141_1532 flag=1 multi=8.0000 len=2002	NC_001661.1 Citrus tristeza virus, complete genome	77.8453	1810	401	6	194	1997	2431	4240	0	1119.69
Query_3264	k141_3876 flag=1 multi=11.0000 len=4394	NC_001661.1 Citrus tristeza virus, complete genome	79.0024	4110	863	23	304	4394	7567	11672	0	2877.03
Query_3638	k141_1340 flag=1 multi=10.0000 len=3180	NC_001661.1 Citrus tristeza virus, complete genome	92.049	3182	253	3	1	3180	19097	15917	0	4640.13
Query_2644	k141_506 flag=1 multi=9.0000 len=3820	NC_001661.1 Citrus tristeza virus, complete genome	88.1489	3814	452	3	7	3820	12044	15854	0	4717.04
Query_3213	k141_1532 flag=1 multi=8.0000 len=2002	NC_001661.1 Citrus tristeza virus, complete genome	77.8453	1810	401	6	194	1997	2431	4240	0	1119.69
Query_3264	k141_3876 flag=1 multi=11.0000 len=4394	NC_001661.1 Citrus tristeza virus, complete genome	79.0024	4110	863	23	304	4394	7567	11672	0	2877.03
Query_3638	k141_1340 flag=1 multi=10.0000 len=3180	NC_001661.1 Citrus tristeza virus, complete genome	92.049	3182	253	3	1	3180	19097	15917	0	4640.13
Query_2644	k141_506 flag=1 multi=9.0000 len=3820	NC_001661.1 Citrus tristeza virus, complete genome	88.1489	3814	452	3	7	3820	12044	15854	0	4717.04
Query_3213	k141_1532 flag=1 multi=8.0000 len=2002	NC_001661.1 Citrus tristeza virus, complete genome	77.8453	1810	401	6	194	1997	2431	4240	0	1119.69
Query_3264	k141_3876 flag=1 multi=11.0000 len=4394	NC_001661.1 Citrus tristeza virus, complete genome	79.0024	4110	863	23	304	4394	7567	11672	0	2877.03
Query_3638	k141_1340 flag=1 multi=10.0000 len=3180	NC_001661.1 Citrus tristeza virus, complete genome	92.049	3182	253	3	1	3180	19097	15917	0	4640.13
Query_2179	k141_496 flag=1 multi=11.0000 len=2313	NC_001661.1 Citrus tristeza virus, complete genome	73.7132	1088	286	0	1046	2133	6037	4950	5.94102e-122	442.906
Query_2644	k141_506 flag=1 multi=9.0000 len=3820	NC_001661.1 Citrus tristeza virus, complete genome	88.1489	3814	452	3	7	3820	12044	15854	0	4717.04
Query_3213	k141_1532 flag=1 multi=8.0000 len=2002	NC_001661.1 Citrus tristeza virus, complete genome	77.8453	1810	401	6	194	1997	2431	4240	0	1119.69
Query_3264	k141_3876 flag=1 multi=11.0000 len=4394	NC_001661.1 Citrus tristeza virus, complete genome	79.0024	4110	863	23	304	4394	7567	11672	0	2877.03
Query_3638	k141_1340 flag=1 multi=10.0000 len=3180	NC_001661.1 Citrus tristeza virus, complete genome	92.049	3182	253	3	1	3180	19097	15917	0	4640.13
Query_2179	k141_496 flag=1 multi=11.0000 len=2313	NC_001661.1 Citrus tristeza virus, complete genome	73.7132	1088	286	0	1046	2133	6037	4950	5.94102e-122	442.906
Query_2644	k141_506 flag=1 multi=9.0000 len=3820	NC_001661.1 Citrus tristeza virus, complete genome	88.1489	3814	452	3	7	3820	12044	15854	0	4717.04
Query_3213	k141_1532 flag=1 multi=8.0000 len=2002	NC_001661.1 Citrus tristeza virus, complete genome	77.8453	1810	401	6	194	1997	2431	4240	0	1119.69
Query_3264	k141_3876 flag=1 multi=11.0000 len=4394	NC_001661.1 Citrus tristeza virus, complete genome	79.0024	4110	863	23	304	4394	7567	11672	0	2877.03
Query_3638	k141_1340 flag=1 multi=10.0000 len=3180	NC_001661.1 Citrus tristeza virus, complete genome	92.049	3182	253	3	1	3180	19097	15917	0	4640.13
Query_2644	k141_506 flag=1 multi=9.0000 len=3820	NC_001661.1 Citrus tristeza virus, complete genome	88.1489	3814	452	3	7	3820	12044	15854	0	4717.04
Query_3213	k141_1532 flag=1 multi=8.0000 len=2002	NC_001661.1 Citrus tristeza virus, complete genome	77.8453	1810	401	6	194	1997	2431	4240	0	1119.69
Query_3264	k141_3876 flag=1 multi=11.0000 len=4394	NC_001661.1 Citrus tristeza virus, complete genome	79.0024	4110	863	23	304	4394	7567	11672	0	2877.03
Query_3638	k141_1340 flag=1 multi=10.0000 len=3180	NC_001661.1 Citrus tristeza virus, complete genome	92.049	3182	253	3	1	3180	19097	15917	0	4640.13
Query_2179	k141_496 flag=1 multi=11.0000 len=2313	NC_001661.1 Citrus tristeza virus, complete genome	73.7132	1088	286	0	1046	2133	6037	4950	5.94102e-122	442.906
Query_2644	k141_506 flag=1 multi=9.0000 len=3820	NC_001661.1 Citrus tristeza virus, complete genome	88.1489	3814	452	3	7	3820	12044	15854	0	4717.04
Query_3213	k141_1532 flag=1 multi=8.0000 len=2002	NC_001661.1 Citrus tristeza virus, complete genome	77.8453	1810	401	6	194	1997	2431	4240	0	1119.69
Query_3264	k141_3876 flag=1 multi=11.0000 len=4394	NC_001661.1 Citrus tristeza virus, complete genome	79.0024	4110	863	23	304	4394	7567	11672	0	2877.03
Query_3638	k141_1340 flag=1 multi=10.0000 len=3180	NC_001661.1 Citrus tristeza virus, complete genome	92.049	3182	253	3	1	3180	19097	15917	0	4640.13
Query_2179	k141_496 flag=1 multi=11.0000 len=2313	NC_001661.1 Citrus tristeza virus, complete genome	73.7132	1088	286	0	1046	2133	6037	4950	5.94102e-122	442.906
Query_2644	k141_506 flag=1 multi=9.0000 len=3820	NC_001661.1 Citrus tristeza virus, complete genome	88.1489	3814	452	3	7	3820	12044	15854	0	4717.04
Query_3213	k141_1532 flag=1 multi=8.0000 len=2002	NC_001661.1 Citrus tristeza virus, complete genome	77.8453	1810	401	6	194	1997	2431	4240	0	1119.69
Query_3264	k141_3876 flag=1 multi=11.0000 len=4394	NC_001661.1 Citrus tristeza virus, complete genome	79.0024	4110	863	23	304	4394	7567	11672	0	2877.03
Query_3638	k141_1340 flag=1 multi=10.0000 len=3180	NC_001661.1 Citrus tristeza virus, complete genome	92.049	3182	253	3	1	3180	19097	15917	0	4640.13
Query_2644	k141_506 flag=1 multi=9.0000 len=3820	NC_001661.1 Citrus tristeza virus, complete genome	88.1489	3814	452	3	7	3820	12044	15854	0	4717.04
Query_3213	k141_1532 flag=1 multi=8.0000 len=2002	NC_001661.1 Citrus tristeza virus, complete genome	77.8453	1810	401	6	194	1997	2431	4240	0	1119.69
Query_3264	k141_3876 flag=1 multi=11.0000 len=4394	NC_001661.1 Citrus tristeza virus, complete genome	79.0024	4110	863	23	304	4394	7567	11672	0	2877.03
Query_3638	k141_1340 flag=1 multi=10.0000 len=3180	NC_001661.1 Citrus tristeza virus, complete genome	92.049	3182	253	3	1	3180	19097	15917	0	4640.13

## Sheet: Sheet2
Supplementary Table 2. SNP discovery outputs, showcasing a comparison of SNPs identified in sequenced reads against the reference viral genome
Position	Reference	Allele	Frequency	Coverage
18598	G	C	0.0434783	23
18605	G	A	0.0434783	23
17772	G	A	0.0454545	22
18263	A	G	0.047619	21
18264	T	C	0.047619	21
18267	A	G	0.047619	21
18258	A	T	0.0526316	19
18261	C	T	0.0526316	19
18262	T	A	0.0526316	19
18269	T	G	0.0526316	19
18270	C	A	0.0526316	19
18272	G	A	0.0526316	19
18273	A	G	0.0526316	19
18274	C	T	0.0526316	19
17765	C	A	0.0526316	19
17069	G	C	0.0555556	18
17070		G	0.0555556	18
17070		T	0.0555556	18
17076	G	A	0.0555556	18
17077	A	C	0.0555556	18
18244	T	G	0.0555556	18
18246	T	G	0.0555556	18
18247	C	T	0.0555556	18
18249	C	T	0.0555556	18
18250	T	A	0.0555556	18
18275	A	T	0.0555556	18
18278	A	C	0.0555556	18
18635	G	A	0.0555556	18
17066	C	A	0.0588235	17
17075	A	C	0.0588235	17
17078	A	G	0.0588235	17
17080	A	C	0.0588235	17
17081	A	G	0.0588235	17
17093	G	C	0.0588235	17
17671	A	C	0.0588235	17
17672	G	T	0.0588235	17
17674	A	T	0.0588235	17
17680		T	0.0588235	17
17681	C	G	0.0588235	17
17682	G	C	0.0588235	17
17683	C	G	0.0588235	17
17684	T	A	0.0588235	17
17687	T	A	0.0588235	17
17688	G	C	0.0588235	17
17691	T	G	0.0588235	17
18590	T	C	0.0588235	17
18591	C	T	0.0588235	17
18959	T	A	0.0588235	17
18960	G	A	0.0588235	17
18961		G	0.0588235	17
18963	A	C	0.0588235	17
17060	T	G	0.0625	16
17060	T	C	0.0625	16
17065	A	T	0.0625	16
17065	A	G	0.0625	16
18280	C	G	0.0625	16
18281	G	A	0.0625	16
18282	G	T	0.0625	16
18286	C	G	0.0625	16
18290		T	0.0625	16
18292	A	C	0.0625	16
18293	G	T	0.0625	16
18295	A	T	0.0625	16
18236	A	T	0.0625	16
18241	G	C	0.0625	16
18243	T	A	0.0625	16
18582	T	G	0.0625	16
18585	T	G	0.0625	16
18586	G	C	0.0625	16
18587	G	T	0.0625	16
18588	T	C	0.0625	16
17694	A	T	0.0625	16
17695	G	C	0.0625	16
17696	G	T	0.0625	16
17698	T	C	0.0625	16
17700	T	C	0.0625	16
17703	C	T	0.0625	16
17704	T	A	0.0625	16
17708	G	C	0.0625	16
17711	A	C	0.0625	16
17712	C	T	0.0625	16
17714	G	C	0.0625	16
17717	T	G	0.0625	16
17721	G	A	0.0625	16
17724	A	G	0.0625	16
17725	C	T	0.0625	16
17727	G	T	0.0625	16
17732	G	C	0.0625	16
17734	G	C	0.0625	16
17735	C	T	0.0625	16
18965	T	C	0.0625	16
18966	G	C	0.0625	16
18967	C	T	0.0625	16
17068	A	T	0.0666667	15
17098	G	C	0.0666667	15
17098	G	A	0.0666667	15
17099	G	A	0.0666667	15
17101	C	G	0.0666667	15
17109	G	T	0.0666667	15
17115	G	C	0.0666667	15
17115	G	T	0.0666667	15
17667	A	T	0.0666667	15
18560	T	G	0.0666667	15
18561	T	A	0.0666667	15
18562	A	T	0.0666667	15
18563	G	A	0.0666667	15
18566	A	G	0.0666667	15
18567	G	A	0.0666667	15
18568	C	A	0.0666667	15
18569	G	A	0.0666667	15
18571	G	A	0.0666667	15
18573	T	A	0.0666667	15
18577	G	A	0.0666667	15
18578	C	T	0.0666667	15
18579	G	C	0.0666667	15
17752	G	T	0.0666667	15
17755	A	G	0.0666667	15
17767	T	A	0.0666667	15
17768	G	T	0.0666667	15
13577	C	T	0.0666667	15
13578	G	T	0.0666667	15
13581	A	T	0.0666667	15
13588	C	T	0.0666667	15
13590	A	G	0.0666667	15
13596	T	A	0.0666667	15
13600	G	T	0.0666667	15
13604	G	A	0.0666667	15
13612	G	C	0.0666667	15
13614	A	C	0.0666667	15
13618	G	A	0.0666667	15
17039	A	C	0.0714286	14
17040	C	G	0.0714286	14
17047	A	C	0.0714286	14
17100	G	A	0.0714286	14
17107	A	T	0.0714286	14
17112	G	T	0.0714286	14
17117	T	C	0.0714286	14
17124	G	A	0.0714286	14
17126	C	T	0.0714286	14
17126	C	A	0.0714286	14
17129	G	C	0.0714286	14
17131		A	0.0714286	14
17131		C	0.0714286	14
17646	C	T	0.0714286	14
17650	T	A	0.0714286	14
17651	C	A	0.0714286	14
18661	G	A	0.0714286	14
17740	C	T	0.0714286	14
17741		G	0.0714286	14
13624	G	A	0.0714286	14
15943	A	T	0.0714286	14
15951	T	G	0.0714286	14
15952	A	G	0.0714286	14
15963	C	G	0.0714286	14
17024	A	T	0.0769231	13
17032	T	A	0.0769231	13
17038	G	T	0.0769231	13
17042	G	C	0.0769231	13
17055	C	A	0.0769231	13
17110	T	A	0.0769231	13
17110	T	G	0.0769231	13
17114	A	C	0.0769231	13
17151	A	T	0.0769231	13
17153	G	A	0.0769231	13
17153	G	C	0.0769231	13
17653	G	C	0.0769231	13
17654	A	G	0.0769231	13
17655	T	G	0.0769231	13
18299	C	A	0.0769231	13
18300	C	A	0.0769231	13
18302	C	T	0.0769231	13
18303	C	G	0.0769231	13
18310	T	G	0.0769231	13
18317	A	C	0.0769231	13
18319	A	G	0.0769231	13
18320	C	T	0.0769231	13
18325	C	G	0.0769231	13
18326	T	G	0.0769231	13
18327	C	T	0.0769231	13
18556	G	C	0.0769231	13
18973	A	G	0.0769231	13
18976	A	T	0.0769231	13
18977	C	A	0.0769231	13
18993	A	T	0.0769231	13
13627	A	T	0.0769231	13
13631	T	A	0.0769231	13
13632	T	C	0.0769231	13
17036	T	C	0.0833333	12
17051	T	G	0.0833333	12
17052	G	A	0.0833333	12
17056	T	A	0.0833333	12
17113	T	A	0.0833333	12
17125	T	G	0.0833333	12
17130	C	G	0.0833333	12
17134	C	A	0.0833333	12
17149	A	G	0.0833333	12
17150	C	T	0.0833333	12
17662	G	A	0.0833333	12
18321	A	T	0.0833333	12
16911	G	A	0.0833333	12
18539	C	T	0.0833333	12
18547	C	T	0.0833333	12
18551	A	C	0.0833333	12
18985	G	A	0.0833333	12
18992	A	G	0.0833333	12
17037	T	A	0.0909091	11
17123	T	C	0.0909091	11
17145	C	T	0.0909091	11
17155	T	C	0.0909091	11
17640	A	G	0.0909091	11
17641	A	T	0.0909091	11
17643	T	G	0.0909091	11
17644	G	C	0.0909091	11
17645	A	G	0.0909091	11
17661	T	G	0.0909091	11
16844	G	C	0.0909091	11
13016	A	T	0.0909091	11
13017	G	T	0.0909091	11
13022	C	G	0.0909091	11
13025	C	A	0.0909091	11
13031	G	A	0.0909091	11
13034	A	C	0.0909091	11
13037	C	T	0.0909091	11
13040	T	A	0.0909091	11
13042	A	G	0.0909091	11
13043	A	C	0.0909091	11
13046	T	G	0.0909091	11
13047	A	T	0.0909091	11
13051	G	T	0.0909091	11
13053	A	C	0.0909091	11
13054	A	C	0.0909091	11
13055	T	A	0.0909091	11
13066	G	A	0.0909091	11
18504	A	G	0.0909091	11
18534		A	0.0909091	11
18542	G	C	0.0909091	11
18996	C	T	0.0909091	11
18998	G	C	0.0909091	11
19000	A	G	0.0909091	11
19004	A	G	0.0909091	11
19008	G	T	0.0909091	11
19009	T	C	0.0909091	11
19010	A	T	0.0909091	11
19012	G	C	0.0909091	11
19015	C	G	0.0909091	11
19020	A	C	0.0909091	11
19021	T	C	0.0909091	11
19023	A	C	0.0909091	11
19030	C	T	0.0909091	11
19033	A	T	0.0909091	11
13633	T	A	0.0909091	11
15950	T	G	0.0909091	11
15979	C	A	0.0909091	11
15980	C	A	0.0909091	11
15983	G	A	0.0909091	11
15984	T	G	0.0909091	11
15990	G	A	0.0909091	11
16000	G	C	0.0909091	11
16001	T	G	0.0909091	11
16006	G	A	0.0909091	11
16010	C	T	0.0909091	11
16014	C	T	0.0909091	11
16020	G	A	0.0909091	11
16023	T	C	0.0909091	11
16037	T	G	0.0909091	11
16039	T	A	0.0909091	11
16040	T	A	0.0909091	11
16042	G	C	0.0909091	11
16045	A	C	0.0909091	11
16046	A	C	0.0909091	11
17159	C	G	0.1	10
17657	C	T	0.1	10
17659	A	C	0.1	10
12985	G	A	0.1	10
12987	T	G	0.1	10
12991	G	A	0.1	10
12992	C	G	0.1	10
12993	G	T	0.1	10
12997	A	G	0.1	10
12998	C	T	0.1	10
13002	A	T	0.1	10
13004	T	C	0.1	10
13006	T	A	0.1	10
13008	G	T	0.1	10
13009	G	C	0.1	10
13010	C	G	0.1	10
13011	G	C	0.1	10
18505	G	A	0.1	10
18507	T	G	0.1	10
18508	T	C	0.1	10
18512	G	T	0.1	10
18513	G	C	0.1	10
18515	T	C	0.1	10
18521	G	A	0.1	10
18524	A	T	0.1	10
18525	C	T	0.1	10
18527	G	A	0.1	10
18528	T	C	0.1	10
18529	C	G	0.1	10
18533	T	A	0.1	10
19043	G	C	0.1	10
19046	G	A	0.1	10
19048	A	T	0.1	10
19049	T	A	0.1	10
19052	G	T	0.1	10
19055	A	C	0.1	10
13526	G	C	0.1	10
16057	C	A	0.1	10
16064	T	C	0.1	10
15954	A	T	0.1	10
17090	G	A	0.105263	19
17076	G	C	0.111111	18
17082	T	C	0.111111	18
17083	T	G	0.111111	18
17085	T	C	0.111111	18
17088	A	C	0.111111	18
17631	T	G	0.111111	9
17634	G	A	0.111111	9
17636	C	T	0.111111	9
17637	A	C	0.111111	9
18492	A	G	0.111111	9
18495	A	G	0.111111	9
16164	G	T	0.111111	9
16170	T	G	0.111111	9
16170	T	C	0.111111	9
16184	G	C	0.111111	9
16186	C	T	0.111111	9
16196	T	A	0.111111	9
16201	C	T	0.111111	9
13466	T	G	0.111111	9
17058	T	C	0.117647	17
17075	A	G	0.117647	17
17093	G	A	0.117647	17
17028	G	T	0.125	16
17028	G	C	0.125	16
17063	A	T	0.125	16
17595	C	T	0.125	8
17596	G	C	0.125	8
17597	T	A	0.125	8
17600	T	G	0.125	8
17602	A	T	0.125	8
17604	A	G	0.125	8
13742	G	C	0.125	8
13743	A	G	0.125	8
13751	A	T	0.125	8
13761	T	C	0.125	8
13783	G	A	0.125	8
13784	A	G	0.125	8
13789	G	T	0.125	8
13790	T	C	0.125	8
13797	G	C	0.125	8
18500	G	T	0.125	8
16163	C	T	0.125	8
13637	G	A	0.125	8
13638	A	C	0.125	8
13641	T	G	0.125	8
13642	G	C	0.125	8
13645	C	A	0.125	8
13647	T	A	0.125	8
13649	T	C	0.125	8
13653	C	A	0.125	8
13654		A	0.125	8
13655	G	A	0.125	8
13661	T	C	0.125	8
13666	A	G	0.125	8
13668	C	G	0.125	8
13677	C	T	0.125	8
13678	A	T	0.125	8
15946	G	T	0.125	8
15960	T	C	0.125	8
15961	A	C	0.125	8
17029	G	T	0.133333	15
17103	G	C	0.133333	15
17104	A	C	0.133333	15
17109	G	C	0.133333	15
17111	C	A	0.133333	15
17111	C	G	0.133333	15
17025	C	G	0.142857	14
17033	G	C	0.142857	14
17033	G	A	0.142857	14
17039	A	G	0.142857	14
17048	G	T	0.142857	14
17100	G	T	0.142857	14
17116	T	G	0.142857	14
17117	T	G	0.142857	14
17128	G	C	0.142857	14
17129	G	A	0.142857	14
17131		T	0.142857	14
13798	C	G	0.142857	7
13814	A	T	0.142857	7
13815	C	T	0.142857	7
13816	G	C	0.142857	7
13823	C	T	0.142857	7
13829	T	G	0.142857	7
13834	C	G	0.142857	7
13836	C	G	0.142857	7
13846	A	G	0.142857	7
13848	A	G	0.142857	7
13853	G	T	0.142857	7
13857	G	T	0.142857	7
12972	T	C	0.142857	7
12974	G	T	0.142857	7
12978	T	C	0.142857	7
12983		T	0.142857	7
16168	T	C	0.142857	7
16187	G	T	0.142857	7
16117	T	G	0.142857	7
16120	C	A	0.142857	7
16125	T	G	0.142857	7
16128	A	G	0.142857	7
16128	A	T	0.142857	7
16130	G	A	0.142857	7
16149	C	T	0.142857	7
16155		T	0.142857	7
15982	A	G	0.142857	7
15991	A	T	0.142857	7
15995	A	T	0.142857	7
15996	G	C	0.142857	7
16007	T	A	0.142857	7
16015	A	T	0.142857	7
16032	A	T	0.142857	7
16051	G	T	0.142857	7
16056	T	A	0.142857	7
16063	A	G	0.142857	7
17038	G	A	0.153846	13
17042	G	A	0.153846	13
17043	A	G	0.153846	13
17121	A	T	0.153846	13
17133	G	C	0.153846	13
17147	A	C	0.153846	13
17147	A	T	0.153846	13
17079	C	A	0.157895	19
17051	T	C	0.166667	12
17052	G	C	0.166667	12
17056	T	G	0.166667	12
17069	G	A	0.166667	18
17089	A	T	0.166667	18
17127	A	G	0.166667	12
17134	C	T	0.166667	12
17138	G	T	0.166667	12
17149	A	T	0.166667	12
17150	C	A	0.166667	12
17548	C	T	0.166667	6
17549	A	G	0.166667	6
17551	T	G	0.166667	6
17552	A	T	0.166667	6
17560	T	C	0.166667	6
17561	T	G	0.166667	6
17563	A	T	0.166667	6
17570	C	A	0.166667	6
17572	G	C	0.166667	6
17576	G	T	0.166667	6
17580	C	G	0.166667	6
17582	A	T	0.166667	6
17583	A	C	0.166667	6
17584	A	G	0.166667	6
17589	T	A	0.166667	6
13749	A	T	0.166667	6
13777	T	A	0.166667	6
13794	C	T	0.166667	6
13795	G	C	0.166667	6
12954	G	A	0.166667	6
12956	G	T	0.166667	6
12957	T	C	0.166667	6
12958	T	G	0.166667	6
12961	A	C	0.166667	6
12962	T	G	0.166667	6
12963	T	A	0.166667	6
12966	C	G	0.166667	6
12967	C	A	0.166667	6
18480	G	A	0.166667	6
18482	A	T	0.166667	6
16166	C	G	0.166667	6
16167	T	G	0.166667	6
16209	T	C	0.166667	6
16210	T	G	0.166667	6
13685	G	T	0.166667	6
18411	T	C	0.166667	6
13354	T	C	0.166667	12
13354	T	G	0.166667	12
13355	T	G	0.166667	12
13360	C	A	0.166667	12
13360	C	G	0.166667	12
13367	A	G	0.166667	12
16118	T	G	0.166667	6
16118	T	C	0.166667	6
16119	G	C	0.166667	6
16129	G	A	0.166667	6
16134	T	C	0.166667	6
16141	G	T	0.166667	6
16156	T	G	0.166667	6
16169	A	C	0.166667	6
16169	A	T	0.166667	6
16191	A	C	0.166667	6
17059	G	T	0.176471	17
17772	G	C	0.181818	22
17774	T	A	0.181818	22
17775	G	A	0.181818	22
17776	A	C	0.181818	22
13350	C	A	0.181818	11
13350	C	T	0.181818	11
13353	T	C	0.181818	11
17777	C	A	0.190476	21
17781	A	T	0.190476	21
17782	A	G	0.190476	21
17783	G	C	0.190476	21
17784	T	G	0.190476	21
17786	T	G	0.190476	21
17787	A	C	0.190476	21
17095	G	T	0.2	15
13805	C	G	0.2	5
13819	T	A	0.2	5
13825	G	T	0.2	5
13826	G	A	0.2	5
13845	G	C	0.2	5
13854	T	C	0.2	5
13855	G	T	0.2	5
13856	A	C	0.2	5
13860	T	A	0.2	5
13862	A	C	0.2	5
16161	C	T	0.2	5
16195	C	G	0.2	5
16195	C	T	0.2	5
16213	A	G	0.2	5
16216		G	0.2	5
16220	A	T	0.2	5
16223	T	C	0.2	5
16229	C	A	0.2	5
16232	A	C	0.2	5
17510	G	C	0.2	5
17515	G	A	0.2	5
17516	G	C	0.2	5
17517	G	T	0.2	5
17521	T	A	0.2	5
17525	G	T	0.2	5
17526	T	C	0.2	5
17528	G	A	0.2	5
17530	C	G	0.2	5
17538	G	A	0.2	5
17540	T	C	0.2	5
17542	C	T	0.2	5
16566	G	C	0.2	5
13361	T	G	0.2	10
13373	G	A	0.2	10
13376	G	C	0.2	10
15959	A	C	0.2	5
15987	C	A	0.2	5
15998	T	A	0.2	5
16018	G	C	0.2	5
16030	A	G	0.2	5
16034	A	C	0.2	5
16044	C	A	0.2	5
16114	T	C	0.2	5
16114	T	A	0.2	5
16122	C	G	0.2	5
16123	T	A	0.2	5
16136	C	A	0.2	5
16136	C	G	0.2	5
16137	A	C	0.2	5
16138	C	G	0.2	5
16153	G	C	0.2	5
16174	A	G	0.2	5
16192	G	C	0.2	5
16192	G	T	0.2	5
16193	G	T	0.2	5
16200	A	T	0.2	5
17743	T	G	0.2	5
17764	T	A	0.2	5
17771	T	G	0.2	5
16093	C	G	0.2	5
16094		C	0.2	5
16099	C	A	0.2	5
16100	G	A	0.2	5
16100	G	C	0.2	5
16102	T	C	0.2	5
16103	C	A	0.2	5
16107	G	A	0.2	5
16107	G	T	0.2	5
16111	G	A	0.2	5
16112	T	A	0.2	5
16143	G	C	0.2	5
16185	A	C	0.2	5
13257	G	A	0.2	5
13259	C	T	0.2	5
13260	T	C	0.2	5
13271	A	T	0.2	5
13272	A	G	0.2	5
13274	C	A	0.2	5
13281	T	C	0.2	5
13288		T	0.2	5
13289	T	C	0.2	5
13294	G	T	0.2	5
13304	G	T	0.2	5
13311	C	A	0.2	5
13312	G	C	0.2	5
19061	C	G	0.2	5
19062	G	A	0.2	5
19065	C	T	0.2	5
19066	C	A	0.2	5
17756	C	G	0.210526	19
17759	T	G	0.210526	19
17760	G	T	0.210526	19
17761	C	T	0.210526	19
17765	C	T	0.210526	19
17790	G	A	0.210526	19
17040	C	A	0.214286	14
17096	A	T	0.214286	14
17124	G	T	0.214286	14
15949	G	T	0.214286	14
15963	C	A	0.214286	14
16172	C	T	0.222222	9
16183	G	C	0.222222	9
16183	G	T	0.222222	9
16184	G	T	0.222222	9
16201	C	G	0.222222	9
17745	A	C	0.222222	18
17746	G	A	0.222222	18
17747	T	C	0.222222	18
17754	T	G	0.222222	18
17763	C	T	0.222222	18
13345	C	G	0.222222	9
13349		G	0.222222	9
13349		A	0.222222	9
17041	T	G	0.230769	13
17054	G	T	0.230769	13
17055	C	T	0.230769	13
17137	G	A	0.230769	13
17140	A	T	0.230769	13
17141	A	G	0.230769	13
17156	G	T	0.230769	13
15957	C	T	0.230769	13
17094	C	T	0.235294	17
17045	T	A	0.25	12
17146	A	G	0.25	12
17157	A	T	0.25	12
13740	T	G	0.25	8
13742	G	A	0.25	8
13743	A	T	0.25	8
13745	G	T	0.25	8
13747	G	C	0.25	8
13751	A	G	0.25	8
13761	T	A	0.25	8
13768	A	G	0.25	8
13770	G	A	0.25	8
13773	C	G	0.25	8
13776		A	0.25	8
13779	T	G	0.25	8
13780	G	A	0.25	8
13784	A	C	0.25	8
13790	T	A	0.25	8
13797	G	A	0.25	8
12924	G	A	0.25	4
12927	G	T	0.25	4
12933	C	G	0.25	4
12935	T	G	0.25	4
12938	G	A	0.25	4
12944	T	G	0.25	4
12945	C	G	0.25	4
12950	G	T	0.25	4
16160	A	G	0.25	4
16160	A	T	0.25	4
16165	A	T	0.25	8
16173	G	A	0.25	8
16197	G	C	0.25	8
1158	G	C	0.25	4
1162	A	G	0.25	4
1163	A	G	0.25	4
1165	A	G	0.25	4
1166	A	G	0.25	4
1167	T	A	0.25	4
1168	T	A	0.25	4
1170	T	A	0.25	4
1171	T	A	0.25	4
1173	C	T	0.25	4
1174	A	T	0.25	4
1185	C	G	0.25	4
1186	A	T	0.25	4
1189	G	T	0.25	4
1192	C	G	0.25	4
16049	T	G	0.25	4
16053	T	C	0.25	4
18412		A	0.25	4
18415	T	C	0.25	4
18416	A	T	0.25	4
18420	C	A	0.25	4
18421	G	T	0.25	4
18424	A	C	0.25	4
18425	G	T	0.25	4
18426	A	G	0.25	4
18429	T	A	0.25	4
18433	G	T	0.25	4
18439	C	A	0.25	4
18440	T	C	0.25	4
18441	T	G	0.25	4
18442	T	A	0.25	4
18446	A	C	0.25	4
18447	T	A	0.25	4
18450	G	A	0.25	4
18451	G	C	0.25	4
18452	T	A	0.25	4
18455	A	T	0.25	4
18458	A	T	0.25	4
18459	G	A	0.25	4
18460	T	C	0.25	4
18462	C	G	0.25	4
18463	T	A	0.25	4
18466	C	T	0.25	4
18497	G	A	0.25	4
16115	G	A	0.25	4
16115	G	C	0.25	4
16121	A	T	0.25	4
16121	A	C	0.25	4
16142	T	C	0.25	4
16105	A	G	0.25	4
16095	C	A	0.25	4
16188	A	G	0.25	4
15942	A	T	0.25	4
19074	T	G	0.25	4
17031	C	T	0.25	4
17031	C	G	0.25	4
17062	C	A	0.25	4
17067	A	G	0.25	4
17087	G	T	0.25	4
17087	G	C	0.25	4
17091	A	T	0.25	4
17091	A	G	0.25	4
17092	A	G	0.25	4
17106	G	A	0.25	4
17119	C	A	0.25	4
17122	A	G	0.25	4
17139	G	T	0.25	4
17766	A	T	0.263158	19
13734	G	T	0.285714	7
13738	A	G	0.285714	7
13754	G	A	0.285714	7
13758	T	C	0.285714	7
13760	T	G	0.285714	7
13767	A	C	0.285714	7
13778	C	T	0.285714	7
13803	T	A	0.285714	7
13804	A	T	0.285714	7
13806	T	G	0.285714	7
13815	C	A	0.285714	7
13818	T	G	0.285714	7
13827	T	G	0.285714	7
13829	T	A	0.285714	7
13833	T	G	0.285714	7
13834	C	A	0.285714	7
13835	A	T	0.285714	7
13836	C	T	0.285714	7
13837		T	0.285714	7
13839	C	G	0.285714	7
13842	C	A	0.285714	7
13850	C	T	0.285714	7
13853	G	C	0.285714	7
16175	A	G	0.285714	7
16177	A	G	0.285714	7
16177	A	C	0.285714	7
16199	G	C	0.285714	7
15947	A	G	0.285714	14
15949	G	A	0.285714	14
16117	T	A	0.285714	7
16130	G	T	0.285714	7
16132	G	A	0.285714	7
16132	G	C	0.285714	7
16149	C	A	0.285714	7
16151	A	T	0.285714	7
16151	A	C	0.285714	7
16155		G	0.285714	7
16155		C	0.285714	7
16155		A	0.285714	7
16157	A	C	0.285714	7
16162	C	A	0.285714	7
16162	C	T	0.285714	7
18000	C	G	0.285714	7
17796	C	G	0.285714	14
17797	A	T	0.285714	14
17798	T	G	0.285714	14
17802		A	0.285714	14
17803	A	C	0.285714	14
17806	A	T	0.285714	14
17809	G	C	0.285714	14
17810	T	A	0.285714	14
13323	G	A	0.285714	7
13323	G	T	0.285714	7
13327	G	T	0.285714	7
13328	T	C	0.285714	7
13342	A	C	0.285714	7
15954	A	G	0.3	10
17152	C	T	0.307692	13
17154	T	G	0.307692	13
13800	A	G	0.333333	6
13830	G	A	0.333333	6
13858	G	T	0.333333	6
18482	A	G	0.333333	6
18490	T	G	0.333333	9
18492	A	T	0.333333	9
18495	A	C	0.333333	9
16164	G	C	0.333333	9
16167	T	C	0.333333	6
16171	A	G	0.333333	6
16176	A	G	0.333333	3
16180	A	T	0.333333	3
16190	C	G	0.333333	9
16203	C	G	0.333333	6
16206	C	A	0.333333	6
16207	A	G	0.333333	3
16209	T	G	0.333333	6
16210	T	C	0.333333	6
16230	T	G	0.333333	3
14608	A	G	0.333333	3
14611	A	G	0.333333	3
14627	A	T	0.333333	3
14628	G	C	0.333333	3
14629	A	T	0.333333	3
14629	A	C	0.333333	3
14629	A	G	0.333333	3
14630		G	0.333333	3
14630		C	0.333333	3
14630		T	0.333333	3
14633	A	C	0.333333	3
14633	A	G	0.333333	3
14633	A	T	0.333333	3
14638	T	G	0.333333	3
14638	T	C	0.333333	3
14638	T	A	0.333333	3
14639	A	T	0.333333	3
14641	T	G	0.333333	3
14642	T	G	0.333333	3
14642	T	A	0.333333	3
14642	T	C	0.333333	3
14643	T	A	0.333333	3
14643	T	G	0.333333	3
14643	T	C	0.333333	3
14646	T	G	0.333333	3
14646	T	C	0.333333	3
14646	T	A	0.333333	3
14651	T	C	0.333333	3
14651	T	G	0.333333	3
14651	T	A	0.333333	3
14659	A	T	0.333333	3
14659	A	C	0.333333	3
14659	A	G	0.333333	3
14661	G	T	0.333333	3
14661	G	A	0.333333	3
14661	G	C	0.333333	3
14663	T	G	0.333333	3
14664	T	C	0.333333	3
14667	T	G	0.333333	3
14670	T	C	0.333333	3
14670	T	A	0.333333	3
14670	T	G	0.333333	3
14674	A	T	0.333333	3
14674	A	C	0.333333	3
14674	A	G	0.333333	3
14677	A	C	0.333333	3
14678	A	C	0.333333	3
14681	T	C	0.333333	3
14681	T	G	0.333333	3
14681	T	A	0.333333	3
14682	G	A	0.333333	3
14684	T	G	0.333333	3
13358	G	A	0.333333	12
13362	G	T	0.333333	12
13364	G	T	0.333333	12
13366	T	C	0.333333	12
16059	T	A	0.333333	9
16060	T	G	0.333333	9
16066	A	T	0.333333	9
16069	T	C	0.333333	9
13741	C	G	0.333333	3
13755	G	A	0.333333	3
13759	T	A	0.333333	3
13763	C	G	0.333333	3
13772	T	A	0.333333	3
13799	A	T	0.333333	3
13838	C	T	0.333333	3
13840	C	T	0.333333	3
13849	G	T	0.333333	3
13852	G	C	0.333333	3
16127	G	C	0.333333	6
16129	G	T	0.333333	6
16139	T	G	0.333333	3
16141	G	C	0.333333	6
16145	A	C	0.333333	3
16191	A	T	0.333333	6
16198	G	C	0.333333	6
16212	A	C	0.333333	3
16214	G	A	0.333333	3
16219	T	G	0.333333	3
16221	C	T	0.333333	3
16227	A	G	0.333333	3
15965	A	T	0.333333	9
16090	A	C	0.333333	3
13263	T	A	0.333333	3
13300	C	A	0.333333	3
13316	C	G	0.333333	3
13287	G	C	0.333333	3
13299	T	A	0.333333	3
13303	T	G	0.333333	3
13308	G	A	0.333333	3
16091	C	G	0.333333	3
13687	T	A	0.333333	3
13688	A	C	0.333333	3
13689	A	T	0.333333	3
13691	T	G	0.333333	3
13692	G	A	0.333333	3
13695	G	A	0.333333	3
13696	T	C	0.333333	3
13697	G	C	0.333333	3
13701	C	G	0.333333	3
13702	T	A	0.333333	3
16133	T	A	0.333333	3
15290	C	G	0.333333	3
15291	A	T	0.333333	3
15293	T	A	0.333333	3
15295	C	A	0.333333	3
15297	T	G	0.333333	3
15298	G	A	0.333333	3
15300	G	C	0.333333	3
15301		A	0.333333	3
15303	C	A	0.333333	3
17044	T	C	0.333333	3
17102	T	G	0.333333	3
17120	T	A	0.333333	3
17135	T	G	0.333333	3
17136	T	G	0.333333	3
17143	T	G	0.333333	3
15962	T	A	0.357143	14
15966	C	T	0.357143	14
13065	T	A	0.363636	11
13066	G	T	0.363636	11
16669	G	T	0.363636	11
13351	C	T	0.363636	11
15950	T	C	0.363636	11
15967	G	T	0.363636	11
15974	T	G	0.363636	11
15978	A	C	0.363636	11
15979	C	T	0.363636	11
15980	C	G	0.363636	11
15983	G	T	0.363636	11
15984	T	C	0.363636	11
15990	G	T	0.363636	11
16000	G	T	0.363636	11
16001	T	C	0.363636	11
16003	T	A	0.363636	11
16010	C	G	0.363636	11
16019	G	A	0.363636	11
16022	T	G	0.363636	11
16023	T	A	0.363636	11
16025	A	C	0.363636	11
16027	G	T	0.363636	11
16033		C	0.363636	11
16037	T	C	0.363636	11
16040	T	G	0.363636	11
16042	G	T	0.363636	11
16045	A	G	0.363636	11
16046	A	G	0.363636	11
13744	T	A	0.375	8
13746	G	T	0.375	8
13764	C	A	0.375	8
13774	C	A	0.375	8
13775	A	C	0.375	8
13781	G	T	0.375	8
16163	C	A	0.375	8
16165	A	G	0.375	8
16165	A	C	0.375	8
15946	G	A	0.375	8
15968	A	G	0.375	8
18471	C	G	0.4	5
18474	A	G	0.4	5
18476	C	A	0.4	5
16161	C	A	0.4	5
16161	C	G	0.4	5
16205	A	C	0.4	5
16218	C	G	0.4	5
16224	A	C	0.4	5
16225	T	A	0.4	5
16231	G	C	0.4	5
15958	T	A	0.4	10
15970	C	T	0.4	10
15992	T	G	0.4	10
15997	G	A	0.4	10
16012	T	G	0.4	10
16021	G	C	0.4	10
16031	T	A	0.4	10
16043	A	T	0.4	10
16048	G	A	0.4	10
15227	G	T	0.4	5
15230	C	A	0.4	5
15232	G	T	0.4	5
15233	T	C	0.4	5
15234	C	G	0.4	5
15236	A	C	0.4	5
15238	G	T	0.4	5
15239	C	A	0.4	5
15240		G	0.4	5
15241	T	A	0.4	5
15242	T	A	0.4	5
15245	T	G	0.4	5
15248	A	T	0.4	5
15249	A	C	0.4	5
15251	C	T	0.4	5
15252	T	C	0.4	5
15253	G	T	0.4	5
15254	G	A	0.4	5
15255	T	G	0.4	5
15256	G	A	0.4	5
15257	C	A	0.4	5
15260	A	C	0.4	5
15262	A	T	0.4	5
15265	G	A	0.4	5
15268	C	T	0.4	5
15269	A	C	0.4	5
15270	A	G	0.4	5
15278	A	C	0.4	5
15279	A	G	0.4	5
15286	A	G	0.4	5
9491	A	C	0.4	5
16123	T	C	0.4	5
16123	T	G	0.4	5
16124	T	C	0.4	5
16131	A	G	0.4	5
16135	A	T	0.4	5
16137	A	T	0.4	5
16137	A	G	0.4	5
17815	T	C	0.4	10
16096	A	C	0.4	5
16098	A	T	0.4	5
16099	C	G	0.4	5
16099	C	T	0.4	5
16101	C	G	0.4	5
16109	A	G	0.4	5
16182	A	G	0.4	5
13253	T	G	0.4	5
13254	T	C	0.4	5
13258	T	C	0.4	5
13260	T	G	0.4	5
13260	T	A	0.4	5
13264	A	C	0.4	5
13266	G	A	0.4	5
13268	C	A	0.4	5
13270	G	C	0.4	5
13272	A	C	0.4	5
13272	A	T	0.4	5
13276	C	T	0.4	5
13281	T	G	0.4	5
13281	T	A	0.4	5
13282	T	A	0.4	5
13283	T	G	0.4	5
13294	G	C	0.4	5
13294	G	A	0.4	5
13296	T	G	0.4	5
13297	A	T	0.4	5
13306	A	G	0.4	5
13307	A	G	0.4	5
13309	C	T	0.4	5
13312	G	T	0.4	5
13312	G	A	0.4	5
13313	T	G	0.4	5
13314	A	G	0.4	5
13317	T	C	0.4	5
13326	T	A	0.4	5
13337	T	A	0.4	5
13341	C	T	0.4	5
13339	G	T	0.4	5
18553	C	A	0.416667	12
13810	C	T	0.428571	7
13828	A	G	0.428571	7
13843	T	G	0.428571	7
18487	T	G	0.428571	7
16177	A	T	0.428571	7
16187	G	A	0.428571	7
16187	G	C	0.428571	7
15945	A	G	0.428571	14
15951	T	C	0.428571	14
16113	T	C	0.428571	7
16116	C	G	0.428571	7
16125	T	A	0.428571	7
16125	T	C	0.428571	7
16132	G	T	0.428571	7
16151	A	G	0.428571	7
16158	A	T	0.428571	7
16162	C	G	0.428571	7
16189	C	T	0.428571	7
13322	G	T	0.428571	7
13323	G	C	0.428571	7
13324	G	A	0.428571	7
13333	C	T	0.428571	7
13335	C	T	0.428571	7
13340	G	A	0.428571	7
18491	G	A	0.444444	9
17817	C	T	0.444444	9
17818	G	T	0.444444	9
17819	C	T	0.444444	9
17821	A	G	0.444444	9
17822	A	G	0.444444	9
17827	T	G	0.444444	9
17830	T	C	0.444444	9
17831	A	G	0.444444	9
17832	C	G	0.444444	9
17833	G	C	0.444444	9
17836	T	A	0.444444	9
17837	T	G	0.444444	9
17839	G	T	0.444444	9
17840	C	G	0.444444	9
17842	A	G	0.444444	9
17843	A	G	0.444444	9
17845	T	A	0.444444	9
17851	T	G	0.444444	9
17853	A	G	0.444444	9
17854	G	C	0.444444	9
17855	A	G	0.444444	9
17858	T	C	0.444444	9
17859	T	C	0.444444	9
17863		C	0.444444	9
17865	G	T	0.444444	9
17866	C	A	0.444444	9
17868	T	C	0.444444	9
17869	C	T	0.444444	9
17872	T	C	0.444444	9
17874	T	C	0.444444	9
15944	A	T	0.454545	11
15948	G	A	0.454545	11
15969	G	T	0.454545	11
15971	A	C	0.454545	11
15993	A	C	0.454545	11
15994	A	T	0.454545	11
16009	A	C	0.454545	11
16013	A	G	0.454545	11
16036	T	A	0.454545	11
16047	A	G	0.454545	11
15953	T	C	0.461538	13
18478	T	G	0.5	6
18478	T	A	0.5	6
18479	C	T	0.5	6
18479	C	G	0.5	6
18481	A	C	0.5	6
18481	A	T	0.5	6
18482	A	C	0.5	6
18484	C	A	0.5	6
18484	C	G	0.5	6
18488	A	G	0.5	8
18488	A	C	0.5	8
16160	A	C	0.5	4
16163	C	G	0.5	8
16167	T	A	0.5	6
16178	T	A	0.5	4
16178	T	G	0.5	4
16202	T	G	0.5	6
16202	T	A	0.5	6
16204	C	A	0.5	6
16204	C	G	0.5	6
16208	T	G	0.5	6
16208	T	C	0.5	6
16209	T	A	0.5	6
16210	T	A	0.5	6
16211	A	G	0.5	4
16211	A	T	0.5	4
16239	C	G	0.5	4
16239	C	T	0.5	4
16242	A	C	0.5	4
16242	A	T	0.5	4
16243	G	C	0.5	4
16243	G	T	0.5	4
16244	G	T	0.5	4
16244	G	A	0.5	4
16255	G	C	0.5	4
16255	G	T	0.5	4
16256	G	A	0.5	4
16256	G	C	0.5	4
16258	T	C	0.5	4
16258	T	A	0.5	4
16259	A	G	0.5	4
16259	A	T	0.5	4
12494	G	C	0.5	4
12494	G	T	0.5	4
12495		G	0.5	4
12495		T	0.5	4
12496	T	G	0.5	4
12496	T	C	0.5	4
12497	T	A	0.5	4
12497	T	G	0.5	4
12498	T	A	0.5	4
12498	T	G	0.5	4
12502	A	G	0.5	4
12502	A	C	0.5	4
12505	G	T	0.5	4
12505	G	C	0.5	4
12507	T	C	0.5	4
12507	T	G	0.5	4
12508	T	A	0.5	4
12508	T	G	0.5	4
12510	G	C	0.5	4
12510	G	T	0.5	4
12516	G	T	0.5	4
12516	G	A	0.5	4
12519	G	C	0.5	4
12519	G	T	0.5	4
12520	G	A	0.5	4
12520	G	T	0.5	4
12521	T	C	0.5	4
12521	T	A	0.5	4
12525	T	A	0.5	4
12525	T	C	0.5	4
12527	G	T	0.5	4
12527	G	A	0.5	4
12528	C	T	0.5	4
12528	C	G	0.5	4
12533	C	G	0.5	4
12533	C	T	0.5	4
12534	G	T	0.5	4
12534	G	A	0.5	4
12535	A	T	0.5	4
12535	A	C	0.5	4
12572	T	C	0.5	4
12572	T	G	0.5	4
12574	C	T	0.5	4
12574	C	A	0.5	4
12578	A	C	0.5	4
12578	A	T	0.5	4
12583	G	T	0.5	4
12583	G	A	0.5	4
12587	G	C	0.5	4
12587	G	A	0.5	4
12589	G	T	0.5	4
12589	G	C	0.5	4
12590	A	G	0.5	4
12590	A	T	0.5	4
12591	A	C	0.5	4
12591	A	T	0.5	4
12592	A	G	0.5	4
12592	A	C	0.5	4
12593	G	T	0.5	4
12593	G	C	0.5	4
12595	G	T	0.5	4
12595	G	C	0.5	4
12597	T	C	0.5	4
12597	T	G	0.5	4
12598	T	A	0.5	4
12598	T	C	0.5	4
12599	G	T	0.5	4
12599	G	C	0.5	4
12611	G	C	0.5	4
12611	G	T	0.5	4
12617		C	0.5	4
12617		T	0.5	4
12618	G	T	0.5	4
12618	G	A	0.5	4
12619	T	G	0.5	4
12619	T	A	0.5	4
12622	C	G	0.5	4
12622	C	T	0.5	4
12623	A	C	0.5	4
12623	A	G	0.5	4
12625	A	T	0.5	4
12625	A	G	0.5	4
14609	C	T	0.5	2
14609	C	G	0.5	2
14614	A	T	0.5	2
14614	A	G	0.5	2
14619	T	C	0.5	2
14619	T	A	0.5	2
14620	G	T	0.5	2
14620	G	A	0.5	2
14624	G	C	0.5	2
14624	G	A	0.5	2
14625	A	C	0.5	2
14625	A	T	0.5	2
14631	C	A	0.5	2
14631	C	G	0.5	2
14648	T	A	0.5	2
14648	T	C	0.5	2
14649	T	C	0.5	2
14649	T	G	0.5	2
14654	T	G	0.5	2
14654	T	C	0.5	2
14655	A	T	0.5	2
14655	A	C	0.5	2
14662	T	C	0.5	2
14662	T	A	0.5	2
14666	A	C	0.5	2
14666	A	T	0.5	2
14669	G	A	0.5	2
14669	G	T	0.5	2
14685	G	A	0.5	2
14685	G	T	0.5	2
14686	G	T	0.5	2
14686	G	A	0.5	2
14688	G	T	0.5	2
14688	G	C	0.5	2
14689	T	A	0.5	2
14689	T	C	0.5	2
14691		C	0.5	2
14691		A	0.5	2
14692	G	C	0.5	2
14692	G	A	0.5	2
14695	T	A	0.5	2
14695	T	G	0.5	2
14696	G	C	0.5	2
14696	G	A	0.5	2
14697	G	T	0.5	2
14697	G	A	0.5	2
15946	G	C	0.5	8
15949	G	C	0.5	14
15951	T	A	0.5	14
9173	A	T	0.5	4
9173	A	C	0.5	4
9176	T	A	0.5	4
9176	T	C	0.5	4
9177	T	A	0.5	4
9177	T	G	0.5	4
9180	A	G	0.5	4
9180	A	C	0.5	4
9181	G	T	0.5	4
9181	G	C	0.5	4
9183	A	C	0.5	4
9183	A	T	0.5	4
9189	A	G	0.5	4
9189	A	C	0.5	4
9198	C	T	0.5	4
9198	C	G	0.5	4
9201		T	0.5	4
9201		G	0.5	4
9203	C	A	0.5	4
9203	C	T	0.5	4
9204	T	A	0.5	4
9204	T	G	0.5	4
9205	C	T	0.5	4
9205	C	G	0.5	4
9208	C	A	0.5	4
9208	C	T	0.5	4
9211	A	G	0.5	4
9211	A	T	0.5	4
9213	A	T	0.5	4
9213	A	C	0.5	4
9220	T	G	0.5	4
9220	T	A	0.5	4
9221	T	C	0.5	4
9221	T	A	0.5	4
9224	G	C	0.5	4
9224	G	A	0.5	4
9225	G	T	0.5	4
9225	G	C	0.5	4
9229	C	G	0.5	4
9229	C	A	0.5	4
9232	T	C	0.5	4
9232	T	G	0.5	4
9233	G	C	0.5	4
9233	G	A	0.5	4
9240	C	T	0.5	4
9240	C	G	0.5	4
9241	A	T	0.5	4
9241	A	G	0.5	4
9249	T	C	0.5	4
9249	T	A	0.5	4
9251	T	A	0.5	4
9251	T	C	0.5	4
9252	T	G	0.5	4
9252	T	A	0.5	4
9254	G	T	0.5	4
9254	G	C	0.5	4
9260	T	A	0.5	4
9260	T	C	0.5	4
9261	T	C	0.5	4
9261	T	G	0.5	4
9262		G	0.5	4
9262		C	0.5	4
9268	C	G	0.5	4
9268	C	A	0.5	4
9271	A	G	0.5	4
9271	A	T	0.5	4
9272	C	T	0.5	4
9272	C	G	0.5	4
9278	G	C	0.5	4
9278	G	A	0.5	4
9279	G	T	0.5	4
9279	G	C	0.5	4
9280	A	T	0.5	4
9280	A	G	0.5	4
9281	G	C	0.5	4
9281	G	A	0.5	4
16115	G	T	0.5	4
16121	A	G	0.5	4
16129	G	C	0.5	6
16141	G	A	0.5	6
16148	G	A	0.5	4
16148	G	T	0.5	4
16181	A	C	0.5	6
16181	A	G	0.5	6
16191	A	G	0.5	6
16088	A	C	0.5	2
16088	A	T	0.5	2
16104	T	C	0.5	2
16104	T	G	0.5	2
16110	A	T	0.5	2
16110	A	G	0.5	2
16179	A	G	0.5	2
16179	A	T	0.5	2
13233	T	C	0.5	4
13233	T	A	0.5	4
13235	T	G	0.5	4
13235	T	A	0.5	4
13239	T	C	0.5	4
13239	T	G	0.5	4
13241	C	G	0.5	4
13241	C	T	0.5	4
13243	C	T	0.5	4
13243	C	G	0.5	4
13244	A	G	0.5	4
13244	A	T	0.5	4
13249	A	T	0.5	4
13249	A	G	0.5	4
13250	A	G	0.5	4
13250	A	C	0.5	4
13251	G	C	0.5	4
13251	G	T	0.5	4
13256	A	G	0.5	4
13256	A	C	0.5	4
13286	A	C	0.5	4
13286	A	G	0.5	4
13292	G	C	0.5	4
13292	G	T	0.5	4
13295	G	A	0.5	4
13295	G	C	0.5	4
13315	C	T	0.5	4
13315	C	A	0.5	4
13336	T	G	0.5	4
13336	T	A	0.5	4
13344	C	A	0.5	8
13344	C	G	0.5	8
13347	T	G	0.5	4
13347	T	A	0.5	4
13365	A	T	0.5	4
13365	A	C	0.5	4
13375	T	A	0.5	4
13375	T	C	0.5	4
13320	C	G	0.5	4
13320	C	T	0.5	4
14612	G	A	0.5	2
14612	G	T	0.5	2
14613	A	T	0.5	2
14613	A	C	0.5	2
14617	A	T	0.5	2
14617	A	C	0.5	2
14618	T	G	0.5	2
14618	T	C	0.5	2
14622	A	C	0.5	2
14622	A	G	0.5	2
14657	C	T	0.5	2
14657	C	A	0.5	2
14660	T	G	0.5	2
14660	T	A	0.5	2
14673	A	T	0.5	2
14673	A	G	0.5	2
14680	G	T	0.5	2
14680	G	A	0.5	2
17504	A	C	0.5	2
17504	A	G	0.5	2
17507	G	C	0.5	2
17507	G	T	0.5	2
16097	A	G	0.5	2
16097	A	T	0.5	2
16140	T	C	0.5	4
16140	T	G	0.5	4
16144	T	A	0.5	2
16144	T	G	0.5	2
16150	T	C	0.5	2
16150	T	A	0.5	2
18516	A	G	0.5	2
18516	A	T	0.5	2
13715		T	0.5	2
13715		C	0.5	2
13716	A	T	0.5	2
13716	A	G	0.5	2
13719	A	G	0.5	2
13719	A	T	0.5	2
19078	T	C	0.5	2
19078	T	G	0.5	2
19079	A	T	0.5	2
19079	A	G	0.5	2
19082	C	T	0.5	2
19082	C	A	0.5	2
19083		G	0.5	2
19083		A	0.5	2
19086	A	G	0.5	2
19086	A	C	0.5	2
19087	A	G	0.5	2
19087	A	C	0.5	2
19088	G	T	0.5	2
19088	G	C	0.5	2
19089	A	G	0.5	2
19089	A	T	0.5	2
19096	A	C	0.5	2
19096	A	G	0.5	2
17031	C	A	0.5	4
17087	G	A	0.5	4
17091	A	C	0.5	4
17035	T	A	0.5	2
17035	T	C	0.5	2
17049	A	T	0.5	2
17049	A	G	0.5	2
17053	T	C	0.5	2
17053	T	A	0.5	2
17061	A	T	0.5	2
17061	A	G	0.5	2
17072	T	G	0.5	2
17072	T	C	0.5	2
17086	T	C	0.5	2
17086	T	A	0.5	2
17097	G	A	0.5	2
17097	G	T	0.5	2
15953	T	G	0.538462	13
13066	G	C	0.545455	11
15944	A	G	0.545455	11
15948	G	T	0.545455	11
15950	T	A	0.545455	11
15969	G	C	0.545455	11
15971	A	T	0.545455	11
15979	C	G	0.545455	11
15980	C	T	0.545455	11
15983	G	C	0.545455	11
15984	T	A	0.545455	11
15990	G	C	0.545455	11
15993	A	G	0.545455	11
15994	A	C	0.545455	11
16000	G	A	0.545455	11
16001	T	A	0.545455	11
16009	A	T	0.545455	11
16010	C	A	0.545455	11
16013	A	T	0.545455	11
16023	T	G	0.545455	11
16036	T	C	0.545455	11
16037	T	A	0.545455	11
16040	T	C	0.545455	11
16042	G	A	0.545455	11
16045	A	T	0.545455	11
16046	A	T	0.545455	11
16047	A	C	0.545455	11
18491	G	T	0.555556	9
18492	A	C	0.555556	9
18495	A	T	0.555556	9
16164	G	A	0.555556	9
16183	G	A	0.555556	9
13349		C	0.555556	9
17817	C	G	0.555556	9
17818	G	C	0.555556	9
17819	C	A	0.555556	9
17821	A	T	0.555556	9
17822	A	T	0.555556	9
17827	T	A	0.555556	9
17830	T	G	0.555556	9
17831	A	T	0.555556	9
17832	C	T	0.555556	9
17833	G	T	0.555556	9
17836	T	G	0.555556	9
17837	T	C	0.555556	9
17839	G	A	0.555556	9
17840	C	T	0.555556	9
17842	A	C	0.555556	9
17843	A	C	0.555556	9
17845	T	G	0.555556	9
17851	T	C	0.555556	9
17853	A	C	0.555556	9
17854	G	T	0.555556	9
17855	A	C	0.555556	9
17858	T	G	0.555556	9
17859	T	G	0.555556	9
17863		T	0.555556	9
17865	G	A	0.555556	9
17866	C	T	0.555556	9
17868	T	G	0.555556	9
17869	C	A	0.555556	9
17872	T	A	0.555556	9
17874	T	A	0.555556	9
13810	C	A	0.571429	7
13815	C	G	0.571429	7
13828	A	T	0.571429	7
13829	T	C	0.571429	7
13834	C	T	0.571429	7
13836	C	A	0.571429	7
13843	T	A	0.571429	7
13853	G	A	0.571429	7
18487	T	C	0.571429	7
15945	A	C	0.571429	14
16113	T	G	0.571429	7
16116	C	T	0.571429	7
16117	T	C	0.571429	7
16130	G	C	0.571429	7
16149	C	G	0.571429	7
16158	A	G	0.571429	7
16189	C	A	0.571429	7
13322	G	A	0.571429	7
13324	G	T	0.571429	7
13333	C	A	0.571429	7
13335	C	G	0.571429	7
13340	G	T	0.571429	7
18553	C	G	0.583333	12
18471	C	A	0.6	5
18474	A	C	0.6	5
18476	C	T	0.6	5
16195	C	A	0.6	5
16205	A	G	0.6	5
16218	C	T	0.6	5
16224	A	G	0.6	5
16225	T	G	0.6	5
16231	G	T	0.6	5
15958	T	G	0.6	10
15970	C	A	0.6	10
15992	T	A	0.6	10
15997	G	C	0.6	10
16012	T	C	0.6	10
16021	G	A	0.6	10
16031	T	G	0.6	10
16043	A	G	0.6	10
16048	G	T	0.6	10
15227	G	A	0.6	5
15230	C	G	0.6	5
15232	G	C	0.6	5
15233	T	A	0.6	5
15234	C	T	0.6	5
15236	A	G	0.6	5
15238	G	A	0.6	5
15239	C	G	0.6	5
15240		A	0.6	5
15241	T	G	0.6	5
15242	T	G	0.6	5
15245	T	C	0.6	5
15248	A	C	0.6	5
15249	A	T	0.6	5
15251	C	G	0.6	5
15252	T	A	0.6	5
15253	G	A	0.6	5
15254	G	T	0.6	5
15255	T	A	0.6	5
15256	G	C	0.6	5
15257	C	T	0.6	5
15260	A	G	0.6	5
15262	A	G	0.6	5
15265	G	C	0.6	5
15268	C	G	0.6	5
15269	A	G	0.6	5
15270	A	C	0.6	5
15278	A	G	0.6	5
15279	A	T	0.6	5
15286	A	T	0.6	5
9491	A	T	0.6	5
16114	T	G	0.6	5
16124	T	G	0.6	5
16131	A	T	0.6	5
16135	A	G	0.6	5
16136	C	T	0.6	5
16192	G	A	0.6	5
15954	A	C	0.6	10
17815	T	G	0.6	10
16096	A	T	0.6	5
16098	A	G	0.6	5
16100	G	T	0.6	5
16101	C	A	0.6	5
16107	G	C	0.6	5
16109	A	T	0.6	5
16182	A	T	0.6	5
13253	T	C	0.6	5
13254	T	G	0.6	5
13258	T	G	0.6	5
13264	A	T	0.6	5
13266	G	C	0.6	5
13268	C	T	0.6	5
13270	G	T	0.6	5
13276	C	G	0.6	5
13282	T	G	0.6	5
13283	T	A	0.6	5
13296	T	C	0.6	5
13297	A	G	0.6	5
13306	A	T	0.6	5
13307	A	T	0.6	5
13309	C	G	0.6	5
13313	T	A	0.6	5
13314	A	T	0.6	5
13317	T	A	0.6	5
13326	T	G	0.6	5
13337	T	C	0.6	5
13341	C	G	0.6	5
13339	G	A	0.6	5
13742	G	T	0.625	8
13743	A	C	0.625	8
13744	T	G	0.625	8
13746	G	A	0.625	8
13751	A	C	0.625	8
13761	T	G	0.625	8
13764	C	T	0.625	8
13774	C	T	0.625	8
13775	A	G	0.625	8
13781	G	C	0.625	8
13784	A	T	0.625	8
13790	T	G	0.625	8
13797	G	T	0.625	8
15968	A	C	0.625	8
13065	T	G	0.636364	11
16669	G	C	0.636364	11
13350	C	G	0.636364	11
13351	C	A	0.636364	11
15967	G	A	0.636364	11
15974	T	A	0.636364	11
15978	A	G	0.636364	11
16003	T	C	0.636364	11
16019	G	T	0.636364	11
16022	T	A	0.636364	11
16025	A	T	0.636364	11
16027	G	A	0.636364	11
16033		A	0.636364	11
15962	T	C	0.642857	14
15966	C	G	0.642857	14
13800	A	C	0.666667	6
13830	G	T	0.666667	6
13858	G	A	0.666667	6
18490	T	A	0.666667	9
16171	A	T	0.666667	6
16176	A	T	0.666667	3
16180	A	G	0.666667	3
16184	G	A	0.666667	9
16190	C	A	0.666667	9
16201	C	A	0.666667	9
16203	C	A	0.666667	6
16206	C	G	0.666667	6
16207	A	C	0.666667	3
16230	T	C	0.666667	3
14608	A	C	0.666667	3
14611	A	T	0.666667	3
14627	A	G	0.666667	3
14628	G	A	0.666667	3
14639	A	G	0.666667	3
14641	T	C	0.666667	3
14663	T	C	0.666667	3
14664	T	A	0.666667	3
14667	T	C	0.666667	3
14677	A	G	0.666667	3
14678	A	G	0.666667	3
14682	G	T	0.666667	3
14684	T	A	0.666667	3
13354	T	A	0.666667	12
13358	G	T	0.666667	12
13360	C	T	0.666667	12
13362	G	C	0.666667	12
13364	G	A	0.666667	12
13366	T	A	0.666667	12
16059	T	G	0.666667	9
16060	T	A	0.666667	9
16066	A	G	0.666667	9
16069	T	A	0.666667	9
13741	C	A	0.666667	3
13755	G	T	0.666667	3
13759	T	C	0.666667	3
13763	C	T	0.666667	3
13772	T	C	0.666667	3
13799	A	G	0.666667	3
13838	C	G	0.666667	3
13840	C	A	0.666667	3
13849	G	C	0.666667	3
13852	G	T	0.666667	3
16118	T	A	0.666667	6
16127	G	T	0.666667	6
16139	T	C	0.666667	3
16145	A	T	0.666667	3
16169	A	G	0.666667	6
16198	G	A	0.666667	6
16212	A	G	0.666667	3
16214	G	T	0.666667	3
16219	T	C	0.666667	3
16221	C	G	0.666667	3
16227	A	T	0.666667	3
15965	A	C	0.666667	9
16090	A	T	0.666667	3
13263	T	G	0.666667	3
13300	C	G	0.666667	3
13316	C	A	0.666667	3
13287	G	A	0.666667	3
13299	T	G	0.666667	3
13303	T	A	0.666667	3
13308	G	T	0.666667	3
16091	C	A	0.666667	3
13687	T	C	0.666667	3
13688	A	G	0.666667	3
13689	A	G	0.666667	3
13691	T	C	0.666667	3
13692	G	C	0.666667	3
13695	G	C	0.666667	3
13696	T	G	0.666667	3
13697	G	A	0.666667	3
13701	C	A	0.666667	3
13702	T	C	0.666667	3
16133	T	G	0.666667	3
15290	C	T	0.666667	3
15291	A	C	0.666667	3
15293	T	C	0.666667	3
15295	C	T	0.666667	3
15297	T	A	0.666667	3
15298	G	T	0.666667	3
15300	G	T	0.666667	3
15301		G	0.666667	3
15303	C	G	0.666667	3
17044	T	A	0.666667	3
17102	T	A	0.666667	3
17120	T	C	0.666667	3
17135	T	A	0.666667	3
17136	T	A	0.666667	3
17143	T	A	0.666667	3
17055	C	G	0.692308	13
17147	A	G	0.692308	13
17152	C	A	0.692308	13
17154	T	C	0.692308	13
17033	G	T	0.714286	14
17040	C	T	0.714286	14
17124	G	C	0.714286	14
17131		G	0.714286	14
13734	G	C	0.714286	7
13738	A	T	0.714286	7
13754	G	T	0.714286	7
13758	T	G	0.714286	7
13760	T	C	0.714286	7
13767	A	T	0.714286	7
13778	C	G	0.714286	7
13803	T	G	0.714286	7
13804	A	G	0.714286	7
13806	T	A	0.714286	7
13818	T	A	0.714286	7
13827	T	C	0.714286	7
13833	T	A	0.714286	7
13835	A	C	0.714286	7
13837		A	0.714286	7
13839	C	T	0.714286	7
13842	C	G	0.714286	7
13850	C	A	0.714286	7
16175	A	T	0.714286	7
16199	G	A	0.714286	7
15947	A	T	0.714286	14
15963	C	T	0.714286	14
16128	A	C	0.714286	7
16157	A	T	0.714286	7
18000	C	A	0.714286	7
17796	C	A	0.714286	14
17797	A	G	0.714286	14
17798	T	C	0.714286	14
17802		T	0.714286	14
17803	A	T	0.714286	14
17806	A	C	0.714286	14
17809	G	A	0.714286	14
17810	T	G	0.714286	14
13327	G	C	0.714286	7
13328	T	A	0.714286	7
13342	A	G	0.714286	7
17111	C	T	0.733333	15
17765	C	G	0.736842	19
17766	A	C	0.736842	19
17028	G	A	0.75	16
17045	T	G	0.75	12
17051	T	A	0.75	12
17052	G	T	0.75	12
17056	T	C	0.75	12
17134	C	G	0.75	12
17146	A	C	0.75	12
17149	A	C	0.75	12
17150	C	G	0.75	12
17157	A	G	0.75	12
13740	T	A	0.75	8
13745	G	A	0.75	8
13747	G	A	0.75	8
13768	A	C	0.75	8
13770	G	C	0.75	8
13773	C	A	0.75	8
13776		G	0.75	8
13779	T	A	0.75	8
13780	G	T	0.75	8
12924	G	T	0.75	4
12927	G	A	0.75	4
12933	C	A	0.75	4
12935	T	A	0.75	4
12938	G	T	0.75	4
12944	T	A	0.75	4
12945	C	T	0.75	4
12950	G	A	0.75	4
16173	G	T	0.75	8
16197	G	A	0.75	8
1158	G	T	0.75	4
1162	A	T	0.75	4
1163	A	T	0.75	4
1165	A	T	0.75	4
1166	A	C	0.75	4
1167	T	C	0.75	4
1168	T	G	0.75	4
1170	T	C	0.75	4
1171	T	G	0.75	4
1173	C	G	0.75	4
1174	A	G	0.75	4
1185	C	T	0.75	4
1186	A	C	0.75	4
1189	G	A	0.75	4
1192	C	T	0.75	4
16049	T	A	0.75	4
16053	T	A	0.75	4
18412		C	0.75	4
18415	T	A	0.75	4
18416	A	C	0.75	4
18420	C	T	0.75	4
18421	G	A	0.75	4
18424	A	T	0.75	4
18425	G	C	0.75	4
18426	A	T	0.75	4
18429	T	G	0.75	4
18433	G	C	0.75	4
18439	C	G	0.75	4
18440	T	A	0.75	4
18441	T	C	0.75	4
18442	T	G	0.75	4
18446	A	G	0.75	4
18447	T	C	0.75	4
18450	G	C	0.75	4
18451	G	A	0.75	4
18452	T	C	0.75	4
18455	A	C	0.75	4
18458	A	G	0.75	4
18459	G	T	0.75	4
18460	T	A	0.75	4
18462	C	T	0.75	4
18463	T	G	0.75	4
18466	C	A	0.75	4
18497	G	T	0.75	4
16142	T	A	0.75	4
16105	A	T	0.75	4
16095	C	G	0.75	4
16188	A	T	0.75	4
15942	A	C	0.75	4
19074	T	A	0.75	4
17062	C	T	0.75	4
17067	A	T	0.75	4
17092	A	T	0.75	4
17106	G	T	0.75	4
17119	C	T	0.75	4
17122	A	T	0.75	4
17139	G	C	0.75	4
17094	C	A	0.764706	17
17038	G	C	0.769231	13
17041	T	A	0.769231	13
17042	G	T	0.769231	13
17054	G	A	0.769231	13
17137	G	T	0.769231	13
17140	A	C	0.769231	13
17141	A	T	0.769231	13
17156	G	A	0.769231	13
15957	C	G	0.769231	13
17772	G	T	0.772727	22
17069	G	T	0.777778	18
16170	T	A	0.777778	9
16172	C	A	0.777778	9
17745	A	T	0.777778	18
17746	G	T	0.777778	18
17747	T	G	0.777778	18
17754	T	C	0.777778	18
17763	C	A	0.777778	18
13345	C	A	0.777778	9
17039	A	T	0.785714	14
17096	A	G	0.785714	14
17100	G	C	0.785714	14
17117	T	A	0.785714	14
17129	G	T	0.785714	14
17756	C	A	0.789474	19
17759	T	C	0.789474	19
17760	G	A	0.789474	19
17761	C	A	0.789474	19
17790	G	T	0.789474	19
17095	G	A	0.8	15
17109	G	A	0.8	15
13805	C	A	0.8	5
13819	T	G	0.8	5
13825	G	C	0.8	5
13826	G	T	0.8	5
13845	G	T	0.8	5
13854	T	G	0.8	5
13855	G	A	0.8	5
13856	A	G	0.8	5
13860	T	C	0.8	5
13862	A	T	0.8	5
16213	A	T	0.8	5
16216		T	0.8	5
16220	A	G	0.8	5
16223	T	G	0.8	5
16229	C	T	0.8	5
16232	A	T	0.8	5
17510	G	A	0.8	5
17515	G	T	0.8	5
17516	G	T	0.8	5
17517	G	C	0.8	5
17521	T	G	0.8	5
17525	G	C	0.8	5
17526	T	G	0.8	5
17528	G	C	0.8	5
17530	C	T	0.8	5
17538	G	T	0.8	5
[truncated: 3,682 more rows]
